# Supplementary material for: Cyclooxygenase-Inhibiting Platinum(IV) Prodrugs with Potent Anticancer Activity
Source: Pharmaceutics. 2022 Apr 3;14(4):787. doi: 10.3390/pharmaceutics14040787 (PMC9029360; doi:10.3390/pharmaceutics14040787)
Supplement: Supplementary file 1 [file pharmaceutics-14-00787-s001.zip]

Archive with 1 entries (1 files):
- pharmaceutics-1636057-supplementary.pdf
